# Supplementary material for: Conditioned Media of Adipose-Derived Stem Cells Suppresses Sidestream Cigarette Smoke Extract Induced Cell Death and Epithelial-Mesenchymal Transition in Lung Epithelial Cells
Source: Int J Mol Sci. 2021 Nov 8;22(21):12069. doi: 10.3390/ijms222112069 (PMC8584490; doi:10.3390/ijms222112069)
Supplement: Supplementary file 1 [file ijms-22-12069-s001.zip]

Archive with 9 entries (7 files):
- ijms-1445891-SI/
- ijms-1445891-SI/20211017 supplement/
- ijms-1445891-SI/20211017 supplement/1 control.mp4
- ijms-1445891-SI/20211017 supplement/2 CSE.mp4
- ijms-1445891-SI/20211017 supplement/3 TGFb1.mp4
- ijms-1445891-SI/20211017 supplement/4 ADSC-con.mp4
- ijms-1445891-SI/20211017 supplement/5 ADSC-CSE.mp4
- ijms-1445891-SI/20211017 supplement/6 ADSC TGFb1.mp4
- ijms-1445891-SI/20211017 supplement/Supplement table and file description.pdf
